# Supplementary material for: Fluorescent Azasteroids through Ultrasound Assisted Cycloaddition Reactions
Source: Molecules. 2021 Aug 23;26(16):5098. doi: 10.3390/molecules26165098 (PMC8400541; doi:10.3390/molecules26165098)
Supplement: Supplementary file 1 [file molecules-26-05098-s001.zip]

Archive with 1 entries (1 files):
- molecules-1335127 supplementary.pdf
